# Supplementary material for: Chromosomal microarray analysis, or comparative genomic hybridization: A high throughput approach
Source: MethodsX. 2015 Dec 2;3:8–18. doi: 10.1016/j.mex.2015.11.005 (PMC4707176; doi:10.1016/j.mex.2015.11.005)
Supplement: Supplementary file 3 [file mmc3.xls]

## Sheet: Sheet1
Name of Reagent/ Equipment	Company	Catalog Number
1.7 ml microfuge tubes	VWR	87003-294
100% Acetonitrile	ACROS	26827-0025
1X Tris-EDTA (pH 8.0)	Life Technologies	AM9849
2.5X Random Primers	Perkin Elmer	13806506
2X Hybridization Agent Kit	Agilent	5188-5220
Agilent Feature Extraction Software	Agilent	Version 11.05.0.12
Agilent Laser Scanner	Agilent	G2505C
Barrier pipet tips	USA Scientific	1120-8810
Centrifuge (for 96-well plate)	Eppendorf	5810
Cover Glass Forceps	LERLOY	132-0036
Cyanine 3-dCTP (1.0 mM)	Perkin Elmer	13807490
Cyanine 5-dCTP(1.0 mM)	Perkin Elmer	13807491
Deoxynucleoside Triphosphate (dNTP) set (1.0 mM)	Roche	3622614001
Floating Tube Racks	Flinn Scientific	FB1671
Foam Microtube and Microwell Plate Kit with Retainer	Fisher Scientific	02-215-384
Galaxy MiniStarMicrocentrifuge	VWR	C1413-VWR230
Human Cot-I DNA	Life Technologies	15279-011
Hybridization Chamber gasket slides	Agilent	G2534-60003
Hybridization Chamber gasket slides, pack of 20	Agilent	G2534-60015
Hybridization oven, rotator	Agilent	G2545A
Hybridization SureHyb chambers	Agilent	G2534A
Klenow fragment	PerkinElmers	SGI-LBK-BAI
Magnetic stir plate	Corning	6795-410
Microfuge	Eppendorf	5415D
Micropipcttors Rainin SL10, SL20, SL200	Rainin	PR-2, PR-10, PR-200
MultiScreen-Filter Plates-PCR µ 96	Millipore	LSKMPCR10
NanoDrop Spectrophotometer ND-1000	Thermo SCIENTIFIC	ND1000
Nuclease-free PCR grade water	Life Technologies	10977015
Oligo aCGH10X Blocking buffer	Agilent	5188-5220
Slide Staining Tray	EMS	70312-21
Slide Stainless Steel Rack	EMS	70312-34
Stir Bars	Fisher Scientific	S68072
Vortex Mixer	VWR	VM-3000
Water Bath, 65°C	VWR	1202
YM-30 filters Millipore	Millipore	UFC500396

## Sheet: DV-IDENTITY-0
#VALUE!	#VALUE!	#VALUE!	#VALUE!	#VALUE!	#VALUE!	#VALUE!	#VALUE!	0	0	#VALUE!	0	0	#VALUE!	0	AAAAAH384Q8=
